# Supplementary material for: A central role for canonical PRC1 in shaping the 3D nuclear landscape
Source: Genes Dev. 2020 Jul 1;34(13-14):931–49. doi: 10.1101/gad.336487.120 (PMC7328521; doi:10.1101/gad.336487.120)
Supplement: Supplemental Material [file supp_gad.336487.120_Supplemental_Table1.xlsx]

## Sheet: Fosmid Information
Fosmid ID	Name Used (in Figure)	location (mm9)	Figure	Additional Information
WI1-1100K21	K21	chr6:83348974-83391752	1/S1	H3K27me3 +ve. Used with L14 for 300kb pair
WI1-0394L14	L14	chr6:83642599-83681288	1/S1	H3K27me3 +ve. Used with K21 for 300kb pair
WI1-2180E20	E20	chr6:80996462-81037945	1/S1	H3K27me3 -ve. Used with J17 for 300kb pair
WI1-0597J17	J17	chr6:81279099-81317401	1/S1	H3K27me3 -ve. Used with E20 for 300kb pair
WI1-1714P15	P15	chr6:31165335-31203610	1/S1	H3K27me3 +ve. Used with P20 (1 Mb) and L04 (45 Mb)
WI1-2195P20	P20	chr6:32130965-32169602	1/S1	H3K27me3 +ve. Used with P15 for 1 Mb Pair
WI1-2491L04	L04	chr6:77166147-77205532	1/S1	H3K27me3 +ve. Used with P15 for 45 Mb Pair
WI1-1265B14	B14	chr6:30756510-30790241	1/S1	H3K27me3 -ve. Used with F21 (1 Mb) and P19 (45 Mb)
WI1-0810F21	F21	chr6:31656201-31692578	1/S1	H3K27me3 -ve. Used with B14 for 1 Mb Pair
WI1-1217P19	P19	chr6:77670499-77708234	1/S1	H3K27me3 -ve. Used with B14 for 45 Mb Pair
WI1-1099J05	J05	chr7:57892019-57930449	2/S2	H3K27me3 -ve. Used with H11 for 300kb pair
WI1-1205H11	H11	chr7:58170584-58216358	2/S2	H3K27me3 -ve. Used with J05 for 300kb pair
WI1-0110F07	F07	chr13:50758254-50800197	2/S2	H3K27me3 -ve. Used with NO7 for 300kb pair
WI1-0681N07	N07	chr13:51032792-51073577	2/S2	H3K27me3 -ve. Used with FO7 for 300kb pair
WI1-2410H15	H15	chr2:18010617-18047633	4/6/S6	H15 / F11 / M18 used in combination to assay looping at the Skida1 / Bmi1 Locus
WI1-1717F11	F11	chr2:18339818-18380375	4/6/S6	H15 / F11 / M18 used in combination to assay looping at the Skida1 / Bmi1 Locus
WI1-0936M18	M18	chr2:18672511-18711022	4/6/S6	H15 / F11 / M18 used in combination to assay looping at the Skida1 / Bmi1 Locus
WI1-2728F04	En2	chr5:28477913-28517563	5	En2 / Shh / Mnx1 (RING1B targets) used in combination
WI1-0574O18	Shh	chr5:28754458-28795879	5	En2 / Shh / Mnx1 (RING1B targets) used in combination
WI1-1204B06	Mnx1	chr5:29791124-29827491	5	En2 / Shh / Mnx1 (RING1B targets) used in combination
WI1-2816E11/WI1-2816N11	Cnpy1	chr5:28567538-28605641	5	Cnpy1 / SFPE1 / Ube3c (non-RING1B targets) used in combination
WI1-0552F05	SFPE1	chr5:28798551-28841224	5	Cnpy1 / SFPE1 / Ube3c (non-RING1B targets) used in combination
WI1-0492O10	Ube3C	chr5:29873876-29916051	5	Cnpy1 / SFPE1 / Ube3c (non-RING1B targets) used in combination

## Sheet: Chr6 Probe H3K27+ Regions 
#Chromosome 6 Polycomb + Roch FISH Probe Locations. Mouse mm9 build.
track name=RP_Chr6 description="RP_Chr6"			RING1B_Peak	Additional Information
chr6	28773000	28793000	1
chr6	29688000	29708000	0
chr6	31180000	31200000	1
chr6	32143000	32163000	0
chr6	36328000	36348000	1
chr6	37241000	37261000	1
chr6	38234000	38254000	1
chr6	39058000	39078000	1
chr6	40376000	40396000	1
chr6	42263000	42283000	1
chr6	43205000	43225000	1
chr6	47844000	47864000	1
chr6	48682000	48702000	1
chr6	50048000	50068000	0
chr6	51118000	51138000	1
chr6	52150000	52170000	1	HoxA
chr6	53227000	53247000	1
chr6	54267000	54287000	1
chr6	55392000	55412000	1
chr6	56593000	56613000	0
chr6	58848000	58868000	0
chr6	61120000	61140000	1
chr6	63196000	63216000	1
chr6	64673268	64693268	1
chr6	65875000	65895000	0
chr6	66838000	66858000	1
chr6	68187000	68207000	0
chr6	70897000	70917000	1
chr6	72174000	72194000	1
chr6	77183500	77203500	1
Median Separation (Mb)	1.18173
Probe Span (Mb)	48.4305
Fluorescent Label.	TexasRed

## Sheet: Chr2 MyTags H3K27me3+ Regions
#Chromosome 2 Polycomb + MyTags FISH Probe Locations. Mouse mm9 build.
track name=MT_Chr2_K27+ description="MT_Chr2_K27+"			RING1B_Peak	Additional Information
chr2	42498000	42518000	1
chr2	44380000	44400000	1
chr2	49633000	49653000	1
chr2	52521000	52541000	1
chr2	54278000	54298000	0
chr2	55278000	55298000	1
chr2	56951000	56971000	1
chr2	58200000	58220000	1
chr2	60113000	60133000	1
chr2	61640000	61660000	1
chr2	65068000	65088000	0
chr2	65952000	65972000	1
chr2	68297000	68317000	1
chr2	69410000	69430000	1
chr2	70393000	70413000	1
chr2	71365000	71385000	1
chr2	73100000	73120000	1
chr2	74560000	74580000	1	HoxD
chr2	76233000	76253000	1
chr2	77644000	77664000	1
chr2	79086000	79106000	0
chr2	80276000	80296000	1
chr2	81883000	81903000	1
chr2	84705000	84725000	1
chr2	90717000	90737000	1
chr2	91754000	91774000	1
chr2	92745000	92765000	0
chr2	93785000	93805000	1
Median Separation (Mb)	1.507
Probe Span (Mb)	51.307
Fluorescent Label.	6FAM

## Sheet: Chr2 MyTags H3K27me3- Regions
#Chromosome 2 Polycomb - MyTags FISH Probe Locations. Mouse mm9 build.
track name=MT_Chr2_K27- description="MT_Chr2_K27-"
chr2	43120000	43140000
chr2	46675000	46695000
chr2	51945000	51965000
chr2	53038000	53058000
chr2	56165000	56185000
chr2	57571000	57591000
chr2	59077000	59097000
chr2	60673000	60693000
chr2	63837000	63857000
chr2	65285000	65305000
chr2	67600000	67620000
chr2	68800000	68820000
chr2	69717000	69737000
chr2	70862000	70882000
chr2	72210000	72230000
chr2	73524000	73544000
chr2	75490000	75510000
chr2	77056000	77076000
chr2	78762000	78782000
chr2	79510000	79530000
chr2	81255000	81275000
chr2	82760000	82780000
chr2	84272000	84292000
chr2	88200000	88220000
chr2	91220000	91240000
chr2	92090000	92110000
chr2	93580000	93600000
chr2	94233000	94253000
Median Separation (Mb)	1.486
Probe Span (Mb)	51.133
Fluorescent Label.	ATTO594

## Sheet: Chr5 MyTags H3K27me3+ Regions
#Chromosome 5 Polycomb + MyTags FISH Probe Locations. Mouse mm9 build.
track name=MT_Chr5_K27+ description="MT_Chr5_K27+"			RING1B_Peak	Additional Information
chr5	22242501	22262501	1
chr5	24021578	24041578	1
chr5	26324127	26344127	0
chr5	28778547	28798547	1
chr5	29792876	29812876	1
chr5	30422380	30442380	1
chr5	31386987	31406987	1
chr5	33765549	33785549	1
chr5	35617921	35637921	1
chr5	37250836	37270836	1
chr5	38203894	38223894	1
chr5	42144203	42164203	1
chr5	48366282	48386282	1
chr5	52495439	52515439	1
chr5	58100709	58120709	1
chr5	64030819	64050819	1
chr5	67127683	67147683	1
chr5	67988781	68008781	1
chr5	69721861	69741861	1
chr5	74032836	74052836	1
chr5	75469795	75489795	1
chr5	76363972	76383972	1
chr5	77275755	77295755	1
chr5	81440789	81460789	1
chr5	84835594	84855594	1
Median Separation (Mb)	2.05746
Probe Span (Mb)	62.6131
Fluorescent Label.	ATTO594

## Sheet: Chr5 MyTags H3K27me3- Regions
#Chromosome 5 Polycomb - MyTags FISH Probe Locations. Mouse mm9 build.
track name=MT_Chr5_K27- description="MT_Chr5_K27-"
chr5	23058562	23078562
chr5	25294343	25314343
chr5	27621584	27641584
chr5	29296107	29316107
chr5	30101644	30121644
chr5	30775349	30795349
chr5	32751495	32771495
chr5	35185513	35205513
chr5	36408443	36428443
chr5	37791512	37811512
chr5	41067423	41087423
chr5	45179143	45199143
chr5	50534578	50554578
chr5	56014906	56034906
chr5	59727530	59747530
chr5	62190923	62210923
chr5	65963913	65983913
chr5	68925517	68945517
chr5	70968138	70988138
chr5	74583363	74603363
chr5	75874986	75894986
chr5	76700384	76720384
chr5	79342278	79362278
chr5	83218048	83238048
chr5	86937645	86957645
Median Separation (Mb)	2.42871
Probe Span (Mb)	63.8991
Fluorescent Label.	6FAM

## Sheet: ChIP qPCR Primers
Proximal Gene	Sequence Forward	Sequence Reverse	Amplicon Location (mm9)	RING1B/H3K27me3
Actb	GGAATGTGGCTGCAAAGAGT	CACTGGCACAGCCAACTTTA	chr5:143668149-143668202	Negative
Bmi1	GCAAGACAGTCACCCCTTTG	GTGAAGGGGAAGTGGCTTTG	chr2:18610751-18610817	Positive
Gsc	CTTCTCGGCGTTTTCTGACT	AGCCAAGTGGAGACGACAGA	chr12:105709779-105709836	Positive
Hoxd10	TAGTAGATGTCGCTGTTGTCCG	ACATGACAACCAAGCCAATGAGA	chr2:74529821-74529940	Positive
Skida1	GCAGAAAAGGACCAGCGTAG	GCCCTGTTGTGAATCCCATC	chr2:17954626-17954675	Positive (low)
